# Supplementary material for: MEGA-GO: functions prediction of diverse protein sequence length using Multi-scalE Graph Adaptive neural network
Source: Bioinformatics. 2025 Jan 23;41(2):btaf032. doi: 10.1093/bioinformatics/btaf032 (PMC11810639; doi:10.1093/bioinformatics/btaf032)
Supplement: btaf032_Supplementary_Data [file btaf032_supplementary_data.zip]

Archive with 1 entries (1 files):
- 869f3_Supplementary.pdf
